# Supplementary material for: Preclinical Assessment of Paclitaxel- and Trastuzumab-Delivering Magnetic Nanoparticles Fe3O4 for Treatment and Imaging of HER2-Positive Breast Cancer
Source: Front Med (Lausanne). 2021 Oct 28;8:738775. doi: 10.3389/fmed.2021.738775 (PMC8581045; doi:10.3389/fmed.2021.738775)
Supplement: Supplementary file 1 [file Table_1.xlsx]

## Sheet: Sheet1
X Number	Record 59: 20151117 2
0.4	0
0.463	0
0.536	0
0.621	0
0.719	0
0.833	0
0.965	0
1.117	0
1.294	0
1.499	0
1.736	0
2.01	0
2.328	0
2.696	0
3.122	0
3.615	0
4.187	0
4.849	0
5.615	0
6.503	0
7.531	0
8.721	0
10.1	0
11.696	0
13.545	0
15.686	0
18.166	1.318
21.037	9.346
24.363	21.764
28.214	25.559
32.674	19.269
37.84	11.39
43.821	5.848
50.748	2.789
58.771	1.305
68.061	0.627
78.82	0.318
91.28	0.173
105.709	0.1
122.42	0.062
141.772	0.042
164.183	0.032
190.137	0.023
220.194	0.015
255.002	0.009
295.312	0.005
341.995	0.003
396.058	0.001
458.666	0.001
531.172	0
615.139	0
712.379	0
824.992	0
955.406	0
1106.43	0
1281.34	0
1483.89	0
1718.47	0
1990.12	0
2304.72	0
2669.04	0
3090.96	0
3579.58	0
4145.44	0
4800.75	0
5559.64	0
6438.51	0
7456.3	0
8634.99	0
10000	0
