# Supplementary material for: Preclinical Assessment of Paclitaxel- and Trastuzumab-Delivering Magnetic Nanoparticles Fe3O4 for Treatment and Imaging of HER2-Positive Breast Cancer
Source: Front Med (Lausanne). 2021 Oct 28;8:738775. doi: 10.3389/fmed.2021.738775 (PMC8581045; doi:10.3389/fmed.2021.738775)
Supplement: Supplementary file 2 [file Table_2.xlsx]

## Sheet: Sheet1
Field	emu/g Fe
7273.32	77.1588
6201.51	76.4707
5129.83	75.53
4058.55	74.0383
2987.1	71.2192
1915.07	63.9882
844.31	40.2886
263.863	15.8924
197.23	12.5238
130.559	9.09718
63.864	5.64143
-2.792	2.15227
-69.454	-1.36783
-136.132	-4.89089
-202.806	-8.35455
-269.439	-11.7749
-336.157	-15.1447
-402.782	-18.4262
-469.438	-21.6404
-536.111	-24.7485
-602.786	-27.769
-669.442	-30.6851
-1290.1	-49.9773
-2539.05	-68.1559
-3789.24	-73.0749
-5038.85	-75.1428
-6288.97	-76.2938
-7539.32	-77.0847
-7600.19	-77.1588
-6348.37	-76.3927
-5097.69	-75.2764
-3847.51	-73.3046
-2596.94	-68.7701
-1346.65	-52.2729
-665.734	-30.6891
-598.919	-27.7084
-532.243	-24.6831
-465.6	-21.5896
-398.858	-18.3852
-332.261	-15.0998
-265.591	-11.7616
-198.931	-8.35524
-132.267	-4.90515
-65.568	-1.39236
1.084	2.14208
67.736	5.63092
134.412	9.08407
201.073	12.4929
267.72	15.8421
857.02	39.1542
2104.48	65.4739
3354.41	72.3557
4604.37	74.9047
5854.24	76.2458
7104.25	77.1181
