# Supplementary material for: Preclinical Assessment of Paclitaxel- and Trastuzumab-Delivering Magnetic Nanoparticles Fe3O4 for Treatment and Imaging of HER2-Positive Breast Cancer
Source: Front Med (Lausanne). 2021 Oct 28;8:738775. doi: 10.3389/fmed.2021.738775 (PMC8581045; doi:10.3389/fmed.2021.738775)
Supplement: Supplementary file 5 [file Data_Sheet_3.xlsx]

## Sheet: Sheet1
Crontrol	MNPs-Fe3O4	PTX	PTX-MNPs-Fe3O4	PTX and Herceptin	PTX-Herceptin-MNPs-Fe3O4
4.66	5.21	13.78	20.53	20.22	31.95
Figure3A							Figure3A
Crontrol	MNPs-Fe3O4	PTX	PTX-MNPs-Fe3O4	PTX and Herceptin	PTX-Herceptin-MNPs-Fe3O4
0	6.23	31.46	51.89	52.68	70.14
1.123	1.025	0.611	0.493	0.478	0.247
				Figure4A
5μg/mL	10μg/mL	20μg/mL	40μg/mL
3.1	4.22	3.75	4.6
Figure2A
Crontrol	MNPs-Fe3O4	PTX	PTX-MNPs-Fe3O4	PTX and Herceptin	PTX-Herceptin-MNPs-Fe3O4
4.66	5.21	12.41	16.57	12.6	17.19
						Figure3B
0	0.5	1	2	4	6
1	12	23	36	51	71
1.5	20	32	49	60	83				20	40	60	80
									41	35	24	23
Figure2B									30	28	17	15
									Figure2C
Crontrol	MNPs-Fe3O4	PTX	PTX-MNPs-Fe3O4	PTX and Herceptin	PTX-Herceptin-MNPs-Fe3O4
0.18	0.2	0.35	0.51	0.47	0.68
Figure3D
Crontrol	MNPs-Fe3O4	PTX	PTX-MNPs-Fe3O4	PTX and Herceptin	PTX-Herceptin-MNPs-Fe3O4
100	93	66	53	55	35
100	95	61	50	62	49
Figure2D
